# Supplementary material for: Generative Deep Learning Design of Single-Domain Antibodies Against Venezuelan Equine Encephalitis Virus
Source: Antibodies (Basel). 2025 May 14;14(2):41. doi: 10.3390/antib14020041 (PMC12101358; doi:10.3390/antib14020041)
Supplement: Supplementary file 1 [file antibodies-14-00041-s001.zip]

Archive with 1 entries (1 files):
- antibodies-3602770-supplementary.pdf
